# Supplementary material for: Staphylococcus aureus lipid factors modulate melanoma cell clustering and invasion
Source: Dis Model Mech. 2024 Sep 16;17(9):dmm050770. doi: 10.1242/dmm.050770 (PMC11423913; doi:10.1242/dmm.050770)
Supplement: Table S1. Zebrafish lines used in this study. [file dmm-17-050770-TableS1.xlsx]

## Sheet: Sheet1
Line	Description	Reference
WT (AB)	Wild-type unlabeled	ZIRC
Tg (mpeg1: GFP)	GFP labeled macrophages	Ellet et al., 2011
Tg (mpx: mcherry)	mCherry labeled neutrophils	Yoo et al., 2010
