# Supplementary material for: Staphylococcus aureus lipid factors modulate melanoma cell clustering and invasion
Source: Dis Model Mech. 2024 Sep 16;17(9):dmm050770. doi: 10.1242/dmm.050770 (PMC11423913; doi:10.1242/dmm.050770)
Supplement: Table S2. List of bacterial strains used in this study. [file dmm-17-050770-TableS2.xlsx]

## Sheet: Sheet1
Organism	Strain	Genotype	Designation	Reference
S. aureus	USA300 AH-LAC	WT USA300 strain (AH1263), plasmid cured to be Erm sensitive	USA300 WT	Miller et al.,2005
S. aureus	USA300 JE2	WT		Fey et al., 2013
S. aureus	USA300 JE2 NE1775	USA300 JE2 with an in-frame deletion of 0320	USA300 JE2 Δ0320	Fey et al., 2013
S. aureus	USA300 JE2 NE678	USA300 JE2 with an in-frame deletion of 0099	USA300 JE2 Δ0099	Fey et al., 2013
S. aureus	USA300 JE2 NE1773	USA300 JE2 with an in-frame deletion of 2457	USA300 JE2 Δ2457	Fey et al., 2013
S. aureus	USA300 JE2 NE1534	USA300 JE2 with an in-frame deletion of 0070	USA300 JE2 Δ0070	Fey et al., 2013
S. aureus	USA300 JE2 NE212	USA300 JE2 with an in-frame deletion of 1710	USA300 JE2 Δ1710	Fey et al., 2013
S. aureus	WT Newman	WT		Duthie,E.S. and L.L.Lorenz, 1952
S. epidermidis	WT 14990	WT		ATCC
E. coli	WT MG1655	WT		Panagiotidis et al.,1987
K. pneumoniae	LK869	Human skin isolate		This study
K. aerogenes	LK894	Human skin isolate		This study
C. freundii	LK494	Human skin isolate		This study
